# Supplementary material for: Genetic determination and JARID2 over-expression in a thermal incubation experiment in Casque-Headed Lizard
Source: PLoS One. 2022 Jul 7;17(7):e0263804. doi: 10.1371/journal.pone.0263804 (PMC9262179; doi:10.1371/journal.pone.0263804)
Supplement: S1 Table — (XLSX) [file pone.0263804.s001.xlsx]

## Sheet: S1 Table
S1 Table. Differentially expressed transcripts from Basiliscus vittatus embryos incubated at 26C and 32C
Transcripts more expressed at 26C												Transcripts more expressed at 32C
No.	LogFoldChange	FDR	32C rep1	32C rep2	26C rep1	26C rep2	26C rep3	26C rep4	Gene symbol			No.	LogFoldChange	FDR	32C rep1	32C rep2	26C rep1	26C rep2	26C rep3	26C rep4	Gene symbol
1	-8.45751	1.17e-15	0	5	607	1586	2107	1571	SRF			1	4.60555	7.66e-19	3368	2832	166	163	204	279	MYBPC2
2	-5.28914	8.96e-12	307	380	3635	2143	8742	5135	JARID2			2	11.8005	2.72e-17	315	324	0	0	0	0	PAPLN
3	-11.8117	3.23e-11	0	0	291	530	936	335	EHBP1			3	5.19644	4.44e-16	29070	22175	636	791	1560	748	ACTA1
4	-3.45742	1.45e-10	752	552	396	1399	1064	578	RUFY3			4	10.3267	4.69e-16	353	291	1	0	0	0	MMS19
5	-10.8787	1.81e-10	0	0	343	269	766	284	RAB21			5	4.57696	2.06e-15	2788	1607	163	151	147	114	SFN
6	-6.34085	1.98e-09	4	5	622	661	498	429	RIPOR1			6	10.6924	1.8e-14	244	251	0	0	0	0	PTPRG
7	-11.1326	2.54e-09	0	0	163	420	476	317	KIF21B			7	6.62546	3.47e-13	810	469	6	5	5	26	PVALEF
8	-11.285	3.07e-09	0	0	225	419	303	439	BICC1			8	10.5112	8.57e-11	118	148	0	0	0	0	TMEM128
9	-11.009	3.1e-09	0	0	307	235	299	313	SCAPER			9	3.75253	1.64e-10	1012	1221	145	96	184	96	SIK3
10	-10.6783	2.56e-08	0	0	132	243	359	393	FAM167A			10	4.32628	2.1e-10	1015	1060	135	47	67	65	PPP1R27
11	-10.8876	3.74e-08	0	0	119	285	393	306	FAM110B			11	10.5749	3.11e-10	118	158	0	0	0	0	STEAP3
12	-10.9007	8.38e-08	0	0	124	307	429	243	DPYSL2			12	5.47036	3.32e-10	696	460	35	7	13	26	AMPD1
13	-11.537	1.11e-07	0	0	488	43	532	704	SREBF2			13	5.73589	2e-09	1160	1022	31	30	2	62	MACROD1
14	-10.8303	1.29e-07	0	0	107	321	394	221	FAM163B			14	10.2722	3.1e-09	118	103	0	0	0	0	GFOD1
15	-11.0668	1.55e-07	0	0	122	440	441	206	SYN3			15	3.3038	3.56e-09	22579	23750	4541	2973	3678	2998	MYLPF
16	-10.5887	2.08e-07	0	0	245	129	216	281	TRMT1L			16	9.9469	5.58e-09	92	84	0	0	0	0	RUNDC3A
17	-11.0429	2.28e-07	0	0	87	663	487	191	ZFYVE1			17	9.94713	5.98e-09	69	111	0	0	0	0	SEMA3D
18	-7.6713	2.95e-07	0	9	189	759	3212	2277	NSG1			18	9.88463	6.35e-09	71	107	0	0	0	0	HSPH1
19	-7.23867	3.65e-07	0	2	179	302	408	308	NOL4			19	6.85205	1.21e-08	2570	1114	58	0	14	38	ambn
20	-1.0638	4.53e-07	33	39	85	374	286	238	MPDZ			20	3.44591	2.06e-08	1239	1278	264	129	167	146	CAV3
21	-7.13113	5.12e-07	3	0	137	517	454	488	UGGT1			21	10.6613	2.37e-08	371	297	0	0	0	0	ALYREF
22	-10.3342	5.97e-07	0	0	154	136	273	183	ARID2			22	3.79309	2.47e-08	28416	20462	4828	1503	2128	2352	MYL1
23	-5.69815	7.28e-07	0	21	606	617	1240	883	SLIT2			23	3.47592	3.44e-08	1121	624	113	112	123	152	PACSIN3
24	-10.5779	7.94e-07	0	0	232	206	292	125	CKAP5			24	5.63184	5.99e-08	36682	37789	972	269	460	850	TNNT3
25	-6.05922	8e-07	0	26	835	1255	2448	909	CLSTN3			25	9.67898	1.26e-07	51	99	0	0	0	0	tpd52
26	-10.4216	9.63e-07	0	0	107	194	258	230	CEP290			26	3.08921	1.47e-07	1965	2677	560	405	338	324	MYOZ2
27	-9.10091	1.15e-06	0	0	130	343	270	165	CLASP1			27	5.60406	2.02e-07	734	1474	0	50	62	33	SYPL2
28	-11.1128	1.25e-06	0	0	143	581	365	103	STMN3			28	4.28221	2.28e-07	433	530	62	29	32	25	PPP1R3A
29	-5.91629	1.35e-06	6	16	207	1767	1432	683	KIDINS220			29	8.91073	2.62e-07	44	42	0	0	0	0	TPRN
30	-4.26997	1.38e-06	634	925	153	1906	2657	929	AP2A1			30	8.89642	2.82e-07	43	42	0	0	0	0	RANBP17
31	-6.67413	1.87e-06	0	4	314	160	364	365	PSAP			31	9.33319	3.41e-07	65	49	0	0	0	0	CAMK2G
32	-11.2904	2.16e-06	0	0	36	707	341	273	ACVR2A			32	9.46584	3.75e-07	84	39	0	0	0	0	RBCK1
33	-9.03952	2.37e-06	17	46	436	221	987	450	PTPRD			33	8.7571	4.38e-07	28	52	0	0	0	0	BRPF1
34	-10.4707	2.49e-06	0	0	97	284	241	169	JAKMIP3			34	8.84391	4.6e-07	26	58	0	0	0	0	ALDH5A1
35	-3.61952	2.5e-06	59	43	682	978	1490	906	PLPPR4			35	8.79451	4.6e-07	26	55	0	0	0	0	SCG2
36	-10.1085	2.58e-06	0	0	113	113	170	250	TRIP11			36	3.25764	5.12e-07	35283	17410	6327	2701	3963	4429	ANXA2
37	-5.59668	2.79e-06	6	4	185	493	567	330	NEUROD6			37	5.91163	7e-07	702	766	18	11	29	25	IGSF22
38	-4.01238	2.9e-06	34	20	466	623	1116	656	LMO3			38	2.89653	7.94e-07	1357	1235	350	203	261	266	STBD1
39	-10.8012	3.22e-06	0	0	57	391	354	205	RHOBTB3			39	2.27532	8.15e-07	308	455	108	230	974	499	CASK
40	-10.5273	3.84e-06	0	0	105	318	290	106	MTUS2			40	4.02187	8.86e-07	338	529	44	20	42	62	SLC25A4
41	-9.63398	4.53e-06	0	0	123	180	217	104	TAF4			41	2.73967	9.09e-07	1664	2251	564	306	454	485	FNDC1
42	-10.4066	4.59e-06	0	0	214	75	370	145	SLC35B4			42	3.13749	1.28e-06	16585	38489	5889	3432	3980	5608	ACTC1
43	-10.3971	4.59e-06	0	0	96	287	287	84	HEXIM1			43	3.15007	1.29e-06	4010	4511	1114	485	659	546	NEB
44	-10.362	5.63e-06	0	0	65	83	314	344	GABRA3			44	4.26668	1.51e-06	3106	2918	340	134	95	130	BIN1
45	-9.41813	6.26e-06	0	0	157	154	157	107	PPTC7			45	9.01161	1.54e-06	62	28	0	0	0	0	GJA4
46	-10.3427	6.95e-06	0	0	93	313	97	192	SMARCA5			46	2.87386	1.63e-06	1119	980	254	199	193	240	FABP4
47	-3.32025	7.33e-06	56	89	721	1236	1295	1246	DCTN2			47	8.72978	1.93e-06	28	49	0	0	0	0	MAPK12
48	-11.6657	7.51e-06	0	0	13	967	449	326	IMMT			48	8.62018	2.27e-06	30	41	0	0	0	0	WRN
49	-6.9703	7.84e-06	0	7	716	675	784	523	EDNRA			49	8.64843	2.34e-06	41	30	0	0	0	0	RBKS
50	-9.90506	8.08e-06	0	0	70	140	194	150	TMEM132A			50	8.64002	2.39e-06	45	25	0	0	0	0	CDNF
51	-10.0997	8.23e-06	0	0	53	175	168	237	FAM135A			51	8.58646	2.41e-06	30	40	0	0	0	0	LMF1
52	-8.53843	8.34e-06	0	0	92	117	208	207	RYR2			52	8.39161	2.54e-06	868	1435	353	272	515	514	RYR1
53	-10.2904	8.36e-06	0	0	83	271	190	145	PRKAR2B			53	8.59545	2.61e-06	39	29	0	0	0	0	MTIF2
54	-10.1469	8.41e-06	0	0	79	92	267	244	SNX14			54	2.61616	2.7e-06	260	211	193	752	1217	667	CLASP2
55	-9.36087	8.62e-06	0	0	124	478	628	452	NOVA1			55	4.01385	2.94e-06	178767	152634	50820	8918	15019	20970	COL1A1
56	-10.0066	9.97e-06	0	0	96	153	210	129	TLK1			56	3.471	4.43e-06	2598	2698	743	180	191	301	MYOM1
57	-9.93054	1.12e-05	0	0	56	131	218	167	FARS2			57	2.87676	4.52e-06	795	875	174	114	297	150	DUSP26
58	-8.01774	1.13e-05	26	0	709	1568	2189	1155	DOCK3			58	3.99569	5e-06	54656	58259	8241	4339	5223	5342	TNNI2
59	-3.58603	1.38e-05	96	212	1551	3967	3877	1826	DPYSL4			59	7.30004	6.09e-06	153	66	4	0	0	0	SLC44A1
60	-10.0948	1.41e-05	0	0	65	204	234	119	SMARCD2			60	2.84408	6.68e-06	725	1227	258	145	179	246	ATP2A1
61	-9.68147	1.41e-05	0	0	105	110	138	111	SLC6A15			61	2.70151	6.75e-06	7887	5769	2249	973	1568	1819	S100A10
62	-7.6015	1.42e-05	2	0	48	757	541	287	UHRF2			62	8.2135	7.98e-06	20	34	0	0	0	0	CARMIL1
63	-3.56237	1.6e-05	44	64	492	1226	1408	849	SRC			63	3.35521	8.11e-06	500	514	102	61	64	76	SGCG
64	-9.95069	1.63e-05	0	0	67	97	247	182	THSD7A			64	3.35054	8.14e-06	1174	723	260	70	118	127	DPT
65	-9.41017	1.67e-05	0	0	156	697	533	424	LIMCH1			65	2.79992	8.22e-06	799	1238	291	189	195	205	TRIM72
66	-4.32151	1.8e-05	17	17	272	706	802	392	AMPH			66	2.53814	1.39e-05	1760	1717	613	337	418	481	PLPP1
67	-3.80231	1.83e-05	16	40	422	482	940	659	COL28A1			67	5.06973	1.74e-05	211	125	3	4	8	18	HHATL
68	-10.0019	1.84e-05	0	0	45	173	255	125	CDH4			68	4.80784	2.02e-05	306	144	25	5	10	10	LAMB3
69	-9.64953	1.93e-05	0	0	239	184	88	83	ACVR1B			69	8.13149	2.17e-05	16	35	0	0	0	0	POLK
70	-10.2026	2e-05	0	0	113	890	857	609	CEP170			70	2.74245	2.24e-05	3722	1696	856	535	473	665	BFSP2
71	-4.57596	2.1e-05	11	8	265	308	507	387	USF3			71	2.54507	2.28e-05	1781	3515	888	636	638	538	KLHL41
72	-0.362659	2.17e-05	34	57	67	143	142	112	MPPED1			72	6.96002	2.52e-05	95	152	3	5	3	4	DUSP13
73	-9.89237	2.18e-05	0	0	66	132	287	78	IPO8			73	3.01134	2.72e-05	6953	5564	1811	847	893	1394	RPS24
74	-9.99714	2.18e-05	0	0	80	193	210	90	MYCBP2			74	7.99015	2.76e-05	20	30	0	0	0	0	ODF2L
75	-7.84746	2.2e-05	0	1	173	283	404	60	CDC42BPA			75	6.56217	2.77e-05	1309	2234	352	188	274	226	MYBPC1
76	-10.0091	2.22e-05	0	0	145	174	205	45	ZNF326			76	2.58527	2.95e-05	933	714	225	172	258	218	GSTM4
77	-9.8039	2.23e-05	0	0	79	148	118	152	ATP9B			77	5.79904	3.23e-05	710	458	20	14	16	23	FBP2
78	-3.25441	2.39e-05	130	247	1316	3519	3883	2454	RTN1			78	2.77476	3.25e-05	818	794	260	105	196	174	PDLIM7
79	-9.48946	2.59e-05	0	0	72	101	176	105	SGCE			79	8.17486	3.31e-05	25	26	0	0	0	0	GPD2
80	-9.96419	2.61e-05	0	0	82	191	200	86	ITSN1			80	8.11506	3.34e-05	32	17	0	0	0	0	YIPF5
81	-4.13313	2.74e-05	19	23	262	745	899	434	CNTN1			81	3.25837	3.36e-05	701	695	207	56	101	79	CACNA1S
82	-5.38393	2.78e-05	0	26	421	1012	1168	722	DCTN4			82	2.45027	3.37e-05	5197	2539	893	1122	1228	1318	TKT
83	-3.99218	2.85e-05	31	25	260	923	1008	691	NMNAT2			83	5.49119	3.55e-05	551	353	0	5	59	10	ACTG2
84	-3.54135	3.24e-05	104	408	2321	5362	6216	4262	GPM6B			84	6.87259	3.66e-05	135	77	5	0	0	0	KIAA1217
85	-9.72502	3.59e-05	0	0	70	99	82	231	PHIP			85	8.07237	4.11e-05	26	22	0	0	0	0	CEP44
86	-7.64871	3.59e-05	0	1	101	170	264	84	RYBP			86	3.18117	4.28e-05	742	454	166	69	82	91	PKP3
87	-3.46453	3.59e-05	53	58	523	1345	896	1000	TXNDC5			87	5.65489	4.4e-05	264	309	18	3	7	8	TRIM7
88	-9.99151	3.69e-05	0	0	48	210	185	128	DYNC1I2			88	3.23546	4.81e-05	526	496	127	55	60	90	FKBP11
89	-10.3372	3.85e-05	0	0	18	242	221	264	PHTF2			89	4.73012	5.14e-05	10893	4747	1352	500	822	2179	ALDOA
90	-10.1758	4.07e-05	0	0	246	28	123	263	FLNB			90	2.81761	5.97e-05	1699	2660	564	503	571	385	COL4A1
91	-9.5499	4.07e-05	0	0	72	130	85	126	KIF16B			91	8.11505	8.27e-05	32	17	0	0	0	0	OIT3
92	-9.19489	4.12e-05	0	0	120	402	406	216	CEP97			92	7.84068	9.52e-05	557	1233	0	13	0	0	CBX3
93	-9.03746	4.19e-05	0	0	37	186	500	113	TRIO			93	6.30507	9.7e-05	32	30	0	2	0	0	CDC25C
94	-9.49455	4.75e-05	0	0	83	57	185	103	MORN4			94	2.24645	9.95e-05	3197	3096	1297	870	964	950	CAVIN1
95	-9.52537	5.34e-05	0	0	89	76	152	109	AKTIP			95	2.66818	0.00010566	674	685	168	73	254	205	USP28
96	-9.9	5.49e-05	0	0	41	114	310	116	ARID4A			96	6.71388	0.00010573	127	229	0	9	0	0	SEMA5A
97	-3.4803	5.65e-05	27	90	508	1046	1323	1166	ST8SIA2			97	2.14435	0.000119	39	56	205	291	335	227	STK25
98	-9.38414	5.68e-05	0	0	162	149	320	166	BAZ1A			98	3.07829	0.00014019	469	672	117	144	71	61	APOBEC2
99	-8.45052	5.94e-05	0	0	42	242	212	117	DIDO1			99	2.836	0.000147	4168	4452	1607	584	884	907	COL6A3
100	-9.92311	6.03e-05	0	0	48	196	260	54	IARS1			100	5.3141	0.00015246	305	223	3	24	0	10	STXBP3
101	-10.3488	6.07e-05	0	0	41	372	192	95	CDC42BPB			101	4.6363	0.00015464	82	139	9	8	3	6	SLC25A19
102	-9.87605	6.24e-05	0	0	73	99	52	310	NDST3			102	1.03106	0.000156	32	55	58	258	272	118	FBF1
103	-9.41462	6.24e-05	0	0	244	584	448	297	ASTN1			103	5.91491	0.00016775	70	37	3	0	0	2	RASAL3
104	-9.73225	6.44e-05	0	0	112	168	112	64	TIAM1			104	2.42061	0.00017774	1026	1699	522	371	328	290	MYL10
105	-2.8401	6.61e-05	80	128	1001	1146	1425	1044	DSCAM			105	2.89855	0.000206	19354	40683	7518	4971	5016	5142	COL3A1
106	-3.63414	6.66e-05	269	515	3048	4612	6924	5718	CRMP1			106	7.50134	0.00022218	20	26	0	0	0	0	YTHDF1
107	-3.67632	6.73e-05	17	55	476	897	700	686	HMGB1			107	2.5764	0.0002304	602	982	294	131	167	210	SYNPO2L
108	-2.94492	7.24e-05	86	177	886	1443	2460	1630	KIF5A			108	2.92921	0.00023269	266	581	67	83	111	81	NEXN
109	-9.39494	7.33e-05	0	0	78	74	184	58	ASAP1			109	4.69507	0.000253	1573	1138	226	72	22	13	RPS13
110	-9.62187	7.37e-05	0	0	55	112	209	86	TMPO			110	3.75919	0.00025735	293	146	36	15	26	26	chad
111	-9.42745	7.7e-05	0	0	86	112	138	48	PSEN1			111	2.30855	0.00027618	5368	6696	2723	1217	1410	2049	SERPINF1
112	-10.0752	8.09e-05	0	0	152	22	311	172	HERC4			112	3.15996	0.00028751	412	255	66	50	64	56	CYP26A1
113	-7.15732	8.61e-05	2	0	311	128	295	64	HSPD1			113	8.00031	0.00029224	26	20	0	0	0	0	MFSD2B
114	-9.43722	8.71e-05	0	0	65	88	167	83	EBF1			114	2.51836	0.0003345	946	511	259	144	209	195	PGM5
115	-10.3603	8.87e-05	0	0	23	238	464	63	MED24			115	4.07186	0.000363	3277	3771	1670	1113	1082	1169	CTSK
116	-4.08684	9.19e-05	12	41	269	844	1244	507	SYT1			116	2.69576	0.00037816	7817	5266	2824	594	1142	1705	MYO3B
117	-6.03818	9.35e-05	0	7	133	546	549	187	SYT5			117	2.45242	0.00038358	712	687	275	144	190	179	TMEM233
118	-8.33199	9.43e-05	1	0	157	178	379	223	GRIA1			118	2.78937	0.00039089	463	617	176	110	91	87	TXLNB
119	-9.5062	9.54e-05	0	0	120	71	155	68	DYNC1H1			119	5.2599	0.00039891	70	43	3	0	1	5	SERPINB11
120	-9.40494	9.67e-05	0	0	34	113	146	98	FGD4			120	2.20963	0.00041898	891	1629	504	246	509	431	ARL6IP4
121	-9.27722	9.97e-05	0	0	23	202	208	133	ADGRB3			121	3.07206	0.00044128	354	354	88	58	56	53	SMPX
122	-2.44906	0.0001	180	227	58	226	209	112	CHRDL1			122	2.41967	0.00046089	4199	3283	1840	540	939	1005	COL6A2
123	-12.1435	0.00010026	0	0	747	0	1064	1003	PSMD14			123	2.28847	0.00046096	2114	1124	623	340	816	385	HABP4
124	-9.37291	0.00010489	0	0	110	61	109	94	ST3GAL5			124	3.24217	0.000472	1130	1514	386	139	174	164	LMOD3
125	-9.44588	0.00010652	0	0	65	126	125	73	HSDL1			125	3.81123	0.00064082	142	187	30	9	18	14	VWF
126	-2.61937	0.00010698	150	161	1097	1186	1999	1868	ADD1			126	2.00794	0.00074067	1991	1706	829	437	817	846	TLN1
127	-9.29741	0.00011177	0	0	128	46	86	91	CYB5R4			127	2.47488	0.00074519	77751	123414	47390	14927	23278	22786	COL1A2
128	-9.85499	0.00011247	0	0	95	125	289	34	ANKRD44			128	3.7857	0.00076151	417	214	80	13	28	18	LAD1
129	-10.0354	0.00011247	0	0	19	67	336	241	PTPRF			129	4.28244	0.00079891	88	77	9	2	8	9	OTOR
130	-5.17447	0.000119	35	8	604	1542	1689	1408	ELMOD1			130	2.11085	0.00083441	865	1148	445	292	352	336	SPTB
131	-9.34674	0.00012055	0	0	57	104	125	83	YTHDC2			131	2.12333	0.00084963	1308	1048	546	284	422	446	NPNT
132	-5.51638	0.000122	7	22	616	1259	1441	709	BMPR2			132	2.53842	0.00085854	787	696	327	116	143	192	ADAMTS2
133	-9.6703	0.0001248	0	0	90	207	82	45	SIPA1L2			133	2.37041	0.00087436	2378	1452	939	280	473	628	LAMB2
134	-9.75305	0.000134	0	0	154	387	756	429	KIF2A			134	3.64919	0.00091941	136	124	13	10	27	18	RFC5
135	-9.66679	0.00013628	0	0	25	121	261	82	STRIP2			135	1.98369	0.00095252	1640	1239	610	466	577	644	HSPA2
136	-3.03471	0.00013657	73	49	530	787	1079	871	TRPC3			136	5.90819	0.00099482	54	97	0	0	8	0	CAMK2B
137	-9.36405	0.000139	0	0	131	220	287	143	PTK2
138	-9.52717	0.00014036	0	0	33	105	172	124	CLTB
139	-8.96226	0.00014299	0	0	80	95	99	52	CCN2
140	-9.32755	0.00014528	0	0	141	58	109	47	PTER
141	-5.63373	0.00015304	12	21	46	987	2195	2270	CPE
142	-9.20507	0.00015387	0	0	35	85	148	85	TPR
143	-9.34062	0.00015464	0	0	74	42	176	96	KHDRBS3
144	-1.32168	0.000155	22	36	30	84	131	83	SHANK2
145	-5.31939	0.00015558	0	11	244	382	287	436	SELENOF
146	-3.36838	0.0001587	150	125	1305	933	5716	1964	KDM6B
147	-9.77547	0.000161	0	1	1531	3891	6348	3133	ANK2
148	-8.10332	0.000167	0	10	218	383	1377	505	AFAP1
149	-9.0389	0.00017083	0	0	64	48	107	86	LRRC4C
150	-9.44206	0.00017988	0	0	47	77	253	48	GOLT1B
151	-7.5878	0.000182	0	35	560	1638	1539	714	NCKAP1
152	-9.34196	0.00018261	0	0	89	33	147	114	PACSIN2
153	-9.53067	0.00019122	0	0	25	125	143	134	MARCHF1
154	-8.96922	0.00021019	0	0	71	72	69	65	WNK1
155	-9.4203	0.00021213	0	0	25	99	140	138	ELAVL2
156	-9.39205	0.00021482	0	0	37	140	96	99	MAP3K7
157	-1.41307	0.000224	59	95	145	139	239	180	GEMIN5
158	-9.93718	0.00022575	0	0	22	195	287	69	GRIP1
159	-9.2219	0.0002263	0	0	48	90	138	68	ZBTB18
160	-9.48515	0.00023265	0	0	80	89	214	36	ABCC8
161	-6.79715	0.000233	22	52	356	777	971	880	aca-mir-9-1
162	-9.21953	0.0002366	0	0	46	83	149	68	MPHOSPH9
163	-3.95893	0.00024368	9	23	352	346	574	277	VSX1
164	-9.40902	0.0002444	0	0	38	145	134	63	PDE4B
165	-9.59159	0.00024588	0	0	39	179	180	33	R3HDM1
166	-9.22261	0.00025051	0	0	66	118	86	54	EP400
167	-0.15119	0.000252	37	71	18	120	233	67	RASGRF2
168	-9.31831	0.00026186	0	0	41	42	149	156	UBXN2B
169	-9.38696	0.00027448	0	0	121	118	69	44	PRKCI
170	-9.56761	0.00027618	0	0	23	161	158	89	SEMA6A
171	-7.3178	0.0002763	0	0	70	111	88	78	SYDE2
172	-4.1073	0.000279	298	456	2372	3839	4793	3214	SYT4
173	-9.07604	0.00028079	0	0	70	59	75	100	GYG1
174	-2.65386	0.00028079	107	149	792	1420	1501	1312	C4orf48
175	-3.17063	0.0002829	30	76	492	864	944	600	TMEM9
176	-9.12267	0.00028602	0	0	77	65	125	52	SALL3
177	-9.02916	0.00029224	0	0	60	77	88	67	TUBGCP3
178	-9.34011	0.00030746	0	0	39	145	60	108	BBS7
179	-9.27511	0.00030761	0	0	89	29	175	77	BRD3
180	-9.17335	0.00030953	0	0	66	111	59	75	ABHD10
181	-9.26886	0.000313	0	0	87	397	325	256	nlgn4x
182	-8.99161	0.00032428	0	0	50	49	58	135	PLCB4
183	-9.425	0.00033069	0	0	24	121	180	77	QKI
184	-9.40195	0.000332	0	0	51	99	495	211	FRMD5
185	-8.65702	0.000365	0	1	96	268	452	195	CC2D1B
186	-4.77243	0.00036537	0	30	341	530	914	720	ARHGAP4
187	-9.70984	0.00036991	0	0	35	223	45	140	PNP
188	-9.2353	0.00037061	0	0	21	136	85	94	EPC1
189	-4.33625	0.00037172	14	11	445	484	459	134	ARHGAP18
190	-8.93502	0.0003817	0	0	52	90	44	80	TYMS
191	-9.2303	0.00038622	0	0	34	103	156	56	STK17A
192	-8.98434	0.00038675	0	0	46	49	114	88	RFWD3
193	-3.61663	0.00038824	22	29	239	623	766	376	PCBP4
194	-9.15162	0.00039618	0	0	75	114	63	51	SLF1
195	-6.30275	0.0004014	7	0	30	447	704	668	MAST2
196	-2.74685	0.0004047	65	192	956	1200	1902	1295	ZFHX4
197	-8.93222	0.00040711	0	0	73	52	90	62	NRAS
198	-7.41806	0.00041851	0	0	54	107	147	50	PROM1
199	-6.11576	0.00041898	1	1	127	62	103	231	FSD1L
200	-9.06636	0.00041898	0	0	51	99	95	52	ACAD9
201	-9.21477	0.00043762	0	0	34	118	174	30	SUPT7L
202	-9.01661	0.00044316	0	0	52	100	78	55	PPFIA2
203	-3.37173	0.000448	818	3031	13079	31528	36933	33625	TUBA1A
204	-9.24595	0.00046328	0	0	96	76	145	26	GPR1
205	-2.46083	0.00046926	309	608	3513	3627	5570	2933	RELN
206	-10.4388	0.00047326	0	0	3	292	231	265	TCF7L2
207	-9.0584	0.00047465	0	0	35	89	70	106	GPATCH8
208	-9.557	0.00048095	0	0	24	177	176	48	ZFPM2
209	-9.15359	0.000492	0	0	62	151	336	134	SBF2
210	-9.21102	0.00051073	0	0	28	43	129	160	TBC1D5
211	-9.06403	0.00052541	0	0	102	28	78	96	PALMD
212	-8.9859	0.00052575	0	0	48	73	130	42	LNPEP
213	-6.16297	0.00054286	3	0	156	274	186	67	ATF2
214	-8.83214	0.00054286	0	0	40	47	104	77	SFXN2
215	-9.20237	0.00055754	0	0	39	120	139	35	MTUS1
216	-8.19135	0.000558	0	0	75	155	281	144	DNAJC6
217	-9.49992	0.00056092	0	0	156	24	201	41	ARIH2
218	-8.75987	0.00056092	0	0	39	55	89	67	MYT1L
219	-8.59577	0.00057194	0	0	58	38	78	47	CCDC40
220	-9.2739	0.00057483	0	0	44	169	61	52	MAP2
221	-8.81901	0.00059357	0	0	107	27	82	52	CUL4B
222	-8.79194	0.00059916	0	0	24	73	98	61	MCF2L2
223	-8.87215	0.00060135	0	0	63	90	32	63	TRA2A
224	-8.95245	0.000607	0	0	74	172	129	184	APBB2
225	-8.63774	0.00061396	0	0	50	58	81	35	CIR1
226	-7.32186	0.00061807	1	0	340	20	158	149	SRP68
227	-8.97864	0.00062157	0	0	31	102	80	67	GPR22
228	-8.78862	0.00063941	0	0	99	31	59	55	GTPBP2
229	-9.46422	0.00066644	0	0	28	197	113	43	DNAJC5
230	-8.5515	0.00067361	0	0	48	58	55	45	KCNIP4
231	-8.32734	0.000685	0	0	85	157	149	130	LRRC8D
232	-8.86592	0.00068678	0	0	73	59	42	80	CARM1
233	-3.61643	0.00069666	11	48	305	664	829	416	FAM117B
234	-8.69615	0.00071658	0	0	44	51	89	55	RNF152
235	-8.70551	0.00071702	0	0	34	78	85	37	DLC1
236	-8.99965	0.00072537	0	0	62	25	78	136	SST
237	-9.01993	0.0007262	0	0	23	96	89	86	NETO2
238	-9.05979	0.00073339	0	0	124	41	43	82	LRTM2
239	-8.53546	0.00073702	0	0	37	41	53	83	SLC25A46
240	-8.74911	0.00073766	0	0	20	73	94	61	INPP5F
241	-8.90974	0.00074519	0	0	94	83	45	30	MEGF9
242	-9.32428	0.00074854	0	0	18	142	157	49	SULT4A1
243	-8.86104	0.00076111	0	0	25	63	80	101	GAD2
244	-9.26318	0.00077589	0	0	23	112	184	41	nlgn3
245	-8.76907	0.000792	0	76	838	2580	2040	2259	ANKRD6
246	-8.57374	0.0008023	0	0	60	77	45	39	LRRC71
247	-8.64112	0.00081499	0	0	44	52	58	71	ATG4B
248	-4.18186	0.00082667	4	29	163	487	768	448	CNTNAP1
249	-8.78211	0.00083912	0	0	49	84	62	45	ARNTL2
250	-4.54864	0.00084394	6	5	106	223	319	197	MYT1
251	-3.54088	0.00084963	24	27	172	573	695	464	NSG2
252	-9.36845	0.00085383	0	0	37	167	144	14	CTDP1
253	-8.75647	0.00085467	0	0	28	72	79	67	TRIP12
254	-2.74825	0.00086367	783	1566	4839	14410	13723	16008	FABP7
255	-8.50358	0.00087944	0	0	48	62	40	47	FAM189A2
256	-8.81341	0.00088369	0	0	51	25	130	65	WDR37
257	-5.78197	0.000898	68	85	450	1077	1243	786	FGF14
258	-11.1137	0.00090905	0	0	256	0	583	532	MAPK8IP3
259	-8.75636	0.00091808	0	0	44	45	127	41	DPP10
260	-9.0132	0.00091869	0	0	31	104	125	33	MEIS2
261	-8.838	0.00092243	0	0	41	96	45	64	CYRIA
262	-5.33762	0.00093633	0	12	82	563	508	346	NKAIN2
263	-2.28999	0.00094023	187	220	1009	1498	2087	1741	APLP1
264	-8.88079	0.00094517	0	0	63	100	41	43	FRMPD1
265	-4.84336	0.00094997	0	18	259	393	661	231	ASAP2
266	-6.37299	0.00095252	1	1	39	111	195	71	AGAP1
267	-6.72133	0.00095252	0	1	33	84	127	85	DCLK2
268	-8.62499	0.00095252	0	0	58	56	48	54	SLC16A1
269	-8.59133	0.00095323	0	0	18	57	83	69	ATP2B3
270	-8.37629	0.00095375	0	0	49	36	72	33	HOOK1
271	-10.4937	0.00096738	0	0	0	286	291	258	GUCY1A1
272	-5.86322	0.00097606	1	2	55	130	175	75	ANKS1A
